# Supplementary material for: Molecular alterations in IDH-mutant astrocytoma: A multi-institutional retrospective study
Source: Neurooncol Adv. 2025 Apr 28;7(1):vdaf088. doi: 10.1093/noajnl/vdaf088 (PMC12199353; doi:10.1093/noajnl/vdaf088)
Supplement: vdaf088_suppl_Supplementary_Data [file vdaf088_suppl_supplementary_data.xlsx]

## Sheet: Institution 1
Initial diagnosis (WHO 2021 classification)	IDH-mutation	IDH 1/ IDH 2	IDH-mutation transcript	CNVs	Gene Fusions	MGMT promoter methylation	Mismatch repair gene status(IHC)	CDKN2A copy number (STGA)	CDKN2A status (STGA)	CDKN2B copy number (STGA)	CDKN2B status (STGA)	CDKN2A copy number (MAPP)	CDKN2A status (MAPP)	CDKN2B copy number (MAPP)	CDKN2B status (MAPP)	CDKN2A/B status merged	ATRX	BRAF	BRCA1	BRCA2	CDKN1A	CDKN1B	CDKN2A	CDKN2B	CDKN2C	CHEK1	CHEK2	IDH1	IDH2	MDC1	MGMT	MLH1	MLH3	MSH2	MSH3	MSH6	PMS1	PMS2
astrocytoma, IDH-mutant, grade 4	canonical	IDH1	IDH1 NM_005896.3(IDH1):c.395G>A p.R132H	none identified	none identified	no data	no data	1.66	no loss	1.68	no loss					no loss	ATRX				Not tested				Not tested			IDH1		Not tested	Not tested		Not tested		Not tested		Not tested
not known (outside)	canonical	IDH1	c.395G>A p.R132H	None	None	no data	no data					1.93639	no loss	2.00351	no loss	no loss	ATRX											IDH1
astrocytoma, IDH-mutant, grade 2	canonical	IDH1	IDH1 NM_005896.2(IDH1):c.395G>A p.R132H	none identified	no data	no data	no data	1.82	no loss	2.25	no loss					no loss					Not tested				Not tested			IDH1		Not tested	Not tested		Not tested		Not tested		Not tested
not known (outside)	canonical	IDH1	c.395G>A p.R132H	None	None	no data	no data					1.93639	no loss	2.00351	no loss	no loss	ATRX											IDH1
astrocytoma, IDH-mutant, grade 3	canonical	IDH1	IDH1 NM_005896.2(IDH1):c.395G>A p.R132H	CDK4, PDGFRA	no data	indeterminate	no data	2.19	no loss	2.01	no loss					no loss	ATRX				Not tested				Not tested			IDH1		Not tested	Not tested		Not tested		Not tested		Not tested
astrocytoma, IDH-mutant, grade 2	non-canonical	IDH2	IDH2 NM_002168.2(IDH2):c.515G>A p.R172K		none identified	negative	no data	2.27	no loss	2.3	no loss	2.18602	no loss	2.39259	no loss	no loss	ATRX												IDH2
astrocytoma, IDH-mutant, grade 4	canonical	IDH1	IDH1 NM_005896.2(IDH1):c.395G>A p.R132H	none identified	no data	no data	no data										Not tested				Not tested	Not tested		Not tested	Not tested	Not tested		IDH1		Not tested	Not tested		Not tested		Not tested	Not tested	Not tested	Not tested
astrocytoma, IDH-mutant, grade 4	canonical	IDH1	IDH1 NM_005896.2(IDH1):c.395G>A p.R132H	none identified	none identified	negative	no data	2.32	no loss	2.25	no loss					no loss				BRCA2	Not tested				Not tested			IDH1		Not tested	Not tested		Not tested		Not tested		Not tested
astrocytoma, IDH-mutant, grade 2	non-canonical	IDH1	IDH1 NM_005896.2(IDH1):c.394C>A p.R132S	none identified	none identified	negative	no data					1.48048	no loss	1.4987	no loss	no loss	ATRX											IDH1
astrocytoma, IDH-mutant, grade 3	non-canonical	IDH1	IDH1 NM_005896.2(IDH1):c.394C>T p.R132C	none identified	no data	negative	no data										Not tested				Not tested	Not tested		Not tested	Not tested	Not tested		IDH1		Not tested	Not tested		Not tested		Not tested	Not tested	Not tested	Not tested
astrocytoma, IDH-mutant, grade 4	canonical	IDH1	IDH1 NM_005896.2(IDH1):c.395G>A p.R132H	none identified	no data	no data	no data	1.22	no loss	1.38	no loss					no loss	ATRX				Not tested				Not tested			IDH1		Not tested	Not tested		Not tested		Not tested		Not tested
astrocytoma, IDH-mutant, grade 4	non-canonical	IDH1	IDH1 NM_005896.2(IDH1):c.394C>A p.R132S	IGF1R, MYC, MYCN	none identified	indeterminate	no data	1.93	no loss	1.77	no loss					no loss	ATRX				Not tested				Not tested			IDH1		Not tested	Not tested		Not tested		Not tested		Not tested
astrocytoma, IDH-mutant, grade 4	canonical	IDH1	IDH1 NM_005896.2(IDH1):c.395G>A p.R132H	none identified	none identified	positive	no data	2.28	no loss	2.68	no loss					no loss					Not tested	CDKN1B			Not tested			IDH1		Not tested	Not tested		Not tested		Not tested		Not tested
astrocytoma, IDH-mutant, grade 4	canonical	IDH1	IDH1 NM_005896.3(IDH1):c.395G>A p.R132H	none identified	none identified	positive	no data	1.73	no loss	2.12	no loss					no loss	ATRX				Not tested				Not tested			IDH1		Not tested	Not tested		Not tested		Not tested		Not tested
astrocytoma, IDH-mutant, grade 4	canonical	IDH1	IDH1 NM_005896.3(IDH1):c.395G>A p.R132H	none identified	inadequate	no data	no data	1.92	no loss	2.37	no loss					no loss					Not tested				Not tested			IDH1		Not tested	Not tested		Not tested		Not tested		Not tested
astrocytoma, IDH-mutant, grade 3	canonical	IDH1	IDH1 NM_005896.2(IDH1):c.395G>A p.R132H	none identified	no data	negative	no data	0.32	loss	0.36	loss					loss	Not tested	Not tested	Not tested	Not tested	Not tested	Not tested	Not tested	Not tested	Not tested	Not tested	Not tested	Not tested	Not tested	Not tested	Not tested	Not tested	Not tested	Not tested	Not tested	Not tested	Not tested	Not tested
astrocytoma, IDH-mutant, grade 2	non-canonical	IDH1	IDH1 NM_005896.2(IDH1):c.394C>T p.R132C	none identified	none identified	no data	no data	1.25	no loss	1.6	no loss					no loss	ATRX				Not tested				Not tested			IDH1		Not tested	Not tested		Not tested		Not tested		Not tested
astrocytoma, IDH-mutant, grade 4	canonical	IDH1	IDH1 NM_005896.2(IDH1):c.395G>A p.R132H	CDK4	none identified	cannot see the report	no data	2.07	no loss	2.67	no loss					no loss	ATRX				Not tested				Not tested			IDH1		Not tested	Not tested		Not tested		Not tested		Not tested
astrocytoma, IDH-mutant, grade 2	canonical	IDH1	IDH1 NM_005896.2(IDH1):c.395G>A p.R132H	none identified	no data	no data	no data										Not tested		Not tested	Not tested	Not tested	Not tested		Not tested	Not tested	Not tested	Not tested	IDH1		Not tested	Not tested		Not tested	Not tested	Not tested	Not tested	Not tested	Not tested
astrocytoma, IDH-mutant, grade 2	canonical	IDH1	IDH1 NM_005896.2(IDH1):c.395G>A p.R132H	none identified	none identified	unsuccessful (no result)	no data	1.76	no loss	2.14	no loss					no loss	ATRX				Not tested				Not tested			IDH1		Not tested	Not tested		Not tested		Not tested		Not tested
astrocytoma, IDH-mutant, grade 2	canonical	IDH1	IDH1 NM_005896.3(IDH1):c.395G>A p.R132H	none identified	none identified	positive	no data	2.24	no loss	2.6	no loss					no loss	ATRX				Not tested				Not tested			IDH1		Not tested	Not tested		Not tested		Not tested		Not tested
astrocytoma, IDH-mutant, grade 2	canonical	IDH1	IDH1 NM_005896.2(IDH1):c.395G>A p.R132H	none identified	none identified	unsuccessful (no result)	no data	1.76	no loss	2.14	no loss					no loss	ATRX				Not tested				Not tested			IDH1		Not tested	Not tested		Not tested		Not tested		Not tested
astrocytoma, IDH-mutant, grade 3	canonical	IDH1	IDH1 NM_005896.2(IDH1):c.395G>A p.R132H	none identified	no data	indeterminate	no data	2.05	no loss	2.09	no loss					no loss	ATRX	BRAF			Not tested	CDKN1B			Not tested			IDH1		Not tested	Not tested	MLH1	Not tested		Not tested		Not tested
astrocytoma, IDH-mutant, grade 3	canonical	IDH1	c.395G>A p.R132H	MYCN	None	positive	no data					2.20988	no loss			no loss												IDH1				MLH1 (2)
astrocytoma, IDH-mutant, grade 2	canonical	IDH1	IDH1 NM_005896.2(IDH1):c.395G>A p.R132H	none identified	none identified	no data	no data	2.72	no loss	3.01	no loss					no loss	ATRX				Not tested				Not tested			IDH1		Not tested	Not tested		Not tested		Not tested		Not tested
astrocytoma, IDH-mutant, grade 2	non-canonical	IDH1	IDH1 NM_005896.2(IDH1):c.394C>G p.R132G	no data	no data	negative	no data										Not tested		Not tested	Not tested	Not tested	Not tested		Not tested	Not tested	Not tested	Not tested	IDH1		Not tested	Not tested		Not tested	Not tested	Not tested	Not tested	Not tested	Not tested
astrocytoma, IDH-mutant, grade 4	canonical	IDH1	IDH1 NM_005896.2(IDH1):c.395G>A p.R132H	none identified	none identified	positive	no data	2.48	no loss	2.72	no loss					no loss	ATRX				Not tested				Not tested			IDH1		Not tested	Not tested		Not tested		Not tested		Not tested
astrocytoma, IDH-mutant, grade 2	non-canonical	IDH1	IDH1 NM_005896.2(IDH1):c.394C>G p.R132G	none identified	none identified	no data	no data	2.39	no loss	2.84	no loss					no loss	ATRX				Not tested				Not tested			IDH1		Not tested	Not tested		Not tested		Not tested		Not tested
astrocytoma, IDH-mutant, grade 2	canonical	IDH1	IDH1 NM_005896.2(IDH1):c.395G>A p.R132H	none identified	none identified	no data	no data	2.03	no loss	2.58	no loss					no loss	ATRX				Not tested				Not tested			IDH1		Not tested	Not tested		Not tested		Not tested		Not tested
astrocytoma, IDH-mutant, grade 2	canonical	IDH1		no data	no data	no data	no data
astrocytoma, IDH-mutant, grade 2	canonical	IDH1	IDH1 NM_005896.3(IDH1):c.395G>A p.R132H	none identified	none identified	negative	no data	2.61	no loss	3.1	no loss					no loss	ATRX				Not tested				Not tested			IDH1		Not tested	Not tested		Not tested		Not tested		Not tested
astrocytoma, IDH-mutant, grade 2	canonical	IDH1	IDH1 NM_005896.2(IDH1):c.395G>A p.R132H	no data	no data	negative	no data										Not tested		Not tested	Not tested	Not tested	Not tested		Not tested	Not tested	Not tested	Not tested	IDH1		Not tested	Not tested		Not tested	Not tested	Not tested	Not tested	Not tested	Not tested
astrocytoma, IDH-mutant, grade 2	canonical	IDH1	IDH1 NM_005896.2(IDH1):c.395G>A p.R132H	none identified	no data	no data	no data	2.46	no loss	3.15	no loss					no loss	ATRX				Not tested				Not tested			IDH1		Not tested	Not tested		Not tested		Not tested		Not tested
astrocytoma, IDH-mutant, grade 2	canonical	IDH1	IDH1 NM_005896.2(IDH1):c.395G>A p.R132H	none identified	inadequate	no data	no data	2.22	no loss	2.7	no loss					no loss	ATRX				Not tested				Not tested			IDH1		Not tested	Not tested		Not tested		Not tested		Not tested
astrocytoma, IDH-mutant, grade 2	non-canonical	IDH1	IDH1 NM_005896.2(IDH1):c.394C>A p.R132S	no data	no data	indeterminate	no data										Not tested		Not tested	Not tested	Not tested	Not tested		Not tested	Not tested	Not tested	Not tested	IDH1		Not tested	Not tested		Not tested	Not tested	Not tested	Not tested	Not tested	Not tested
astrocytoma, IDH-mutant, grade 3	canonical	IDH1	IDH1 NM_005896.2(IDH1):c.395G>A p.R132H	none identified	none identified	negative	no data	1.81	no loss	2.1	no loss					no loss	ATRX				Not tested				Not tested			IDH1		Not tested	Not tested		Not tested		Not tested		Not tested
astrocytoma, IDH-mutant, grade 3	canonical	IDH1	IDH1 NM_005896.3(IDH1):c.395G>A p.R132H	none identified	none identified	negative	no data	2.17	no loss	2.24	no loss					no loss					Not tested				Not tested			IDH1		Not tested	Not tested		Not tested		Not tested		Not tested
astrocytoma, IDH-mutant, grade 2	canonical	IDH1	IDH1 NM_005896.2(IDH1):c.395G>A p.R132H	none identified	none identified	no data	no data	0.38	loss	0.43	loss					loss	ATRX				Not tested				Not tested			IDH1		Not tested	Not tested		Not tested		Not tested		Not tested
astrocytoma, IDH-mutant, grade 3	canonical	IDH1	IDH1 NM_005896.2(IDH1):c.395G>A p.R132H	PDGFRA	none identified	positive	no data												BRCA1 (MDSTGAssayV2)		Not tested				Not tested			IDH1 (both)		Not tested	Not tested		Not tested	MSH2 (MDSTGAssayV2)	Not tested		Not tested
astrocytoma, IDH-mutant, grade 4	canonical	IDH1	IDH1 NM_005896.2(IDH1):c.395G>A p.R132H	no data//none identified?	PTPRZ-MET	no data	no data										Not tested		Not tested	Not tested	Not tested	Not tested		Not tested	Not tested	Not tested	Not tested	IDH1		Not tested	Not tested		Not tested	Not tested	Not tested	Not tested	Not tested	Not tested
astrocytoma, IDH-mutant, grade 3	non-canonical	IDH1	IDH1 NM_005896.2(IDH1):c.394C>G p.R132G	none identified	none identified	negative	no data	1.82	no loss	1.86	no loss					no loss	ATRX				Not tested				Not tested			IDH1		Not tested	Not tested		Not tested		Not tested		Not tested
astrocytoma, IDH-mutant, grade 3	canonical	IDH1	IDH1 NM_005896.2(IDH1):c.395G>A p.R132H	none identified	none identified	no data	no data	0.33	loss	0.35	loss					loss					Not tested				Not tested			IDH1		Not tested	Not tested		Not tested		Not tested		Not tested
astrocytoma, IDH-mutant, grade 3	non-canonical	IDH1	IDH1 NM_005896.2(IDH1):c.394C>T p.R132C	none identified	inadequate	no data	no data	1.97	no loss	1.96	no loss					no loss	ATRX				Not tested				Not tested			IDH1		Not tested	Not tested		Not tested		Not tested		Not tested
astrocytoma, IDH-mutant, grade 2	canonical	IDH1	IDH1 NM_005896.2(IDH1):c.395G>A p.R132H	none identified	none identified	positive	no data	2.21	no loss	2.27	no loss					no loss	Not tested	Not tested	Not tested	Not tested	Not tested	Not tested	Not tested	Not tested	Not tested	Not tested	Not tested	Not tested	Not tested	Not tested	Not tested	Not tested	Not tested	Not tested	Not tested	Not tested	Not tested	Not tested
astrocytoma, IDH-mutant, grade 3	canonical	IDH1	IDH1 NM_005896.3(IDH1):c.395G>A p.R132H	KIT, PDGFRA	none identified	no data	no data	1.12	no loss	1.42	no loss					no loss	ATRX				Not tested				Not tested			IDH1		Not tested	Not tested		Not tested		Not tested		Not tested
astrocytoma, IDH-mutant, grade 3	canonical	IDH1	IDH1 NM_005896.3(IDH1):c.395G>A p.R132H	none identified	none identified	negative	no data	2.55	no loss	2.73	no loss					no loss	ATRX				Not tested				Not tested			IDH1		Not tested	Not tested		Not tested		Not tested		Not tested
astrocytoma, IDH-mutant	non-canonical	IDH1	c.394C>A p.R132S	None	None	positive	PMS2retained, MSH-2 retained, MSH-6 retained, MLH-1 retained					1.81571	no loss	1.728	no loss	no loss												IDH1									PMS1
astrocytoma, IDH-mutant, grade 3	canonical	IDH1	IDH1 NM_005896.2(IDH1):c.395G>A p.R132H	none identified	none identified	no data	no data	0.33	loss	0.35	loss					loss					Not tested				Not tested			IDH1		Not tested	Not tested		Not tested		Not tested		Not tested
astrocytoma, IDH-mutant, grade 4	canonical	IDH1	IDH1 NM_005896.2(IDH1):c.395G>A p.R132H	none identified	inadequate	positive	no data	1.96	no loss	2.26	no loss					no loss	ATRX				Not tested				Not tested			IDH1		Not tested	Not tested		Not tested		Not tested		Not tested
astrocytoma, IDH-mutant, grade 2	canonical	IDH1	IDH1 NM_005896.2(IDH1):c.395G>A p.R132H	no data	no data	no data	no data										Not tested		Not tested	Not tested	Not tested	Not tested		Not tested	Not tested	Not tested	Not tested	IDH1		Not tested	Not tested		Not tested	Not tested	Not tested	Not tested	Not tested	Not tested
astrocytoma, IDH-mutant, grade 2	non-canonical	IDH1	IDH1 NM_005896.2(IDH1):c.394C>G p.R132G	none identified	no data	no data	no data										Not tested				Not tested	Not tested		Not tested	Not tested	Not tested		IDH1		Not tested	Not tested		Not tested		Not tested	Not tested	Not tested	Not tested
astrocytoma, IDH-mutant, grade 2	canonical	IDH1	IDH1 NM_005896.2(IDH1):c.395G>A p.R132H	none identified	none identified	no data	no data	2.39	no loss	2.79	no loss					no loss					Not tested				Not tested			IDH1		Not tested	Not tested		Not tested		Not tested		Not tested
astrocytoma, IDH-mutant, grade 3	canonical	IDH1	IDH1 NM_005896.2(IDH1):c.395G>A p.R132H	none identified	no data	no data	no data										ATRX				Not tested				Not tested			IDH1		Not tested	Not tested		Not tested		Not tested		Not tested
astrocytoma, IDH-mutant, grade 2	non-canonical	IDH1	IDH1 NM_005896.2(IDH1):c.394C>G p.R132G	none identified	none identified	negative	no data	0.82	loss	0.75	loss					loss	ATRX				Not tested				Not tested			IDH1		Not tested	Not tested		Not tested		Not tested		Not tested
astrocytoma, IDH-mutant, grade 3	canonical	IDH1		no data	no data	no data	no data
astrocytoma, IDH-mutant, grade 4	canonical	IDH1	IDH1 NM_005896.2(IDH1):c.395G>A p.R132H	none identified	none identified	negative	no data	0.19	loss	0.19	loss					loss					Not tested				Not tested			IDH1		Not tested	Not tested		Not tested		Not tested		Not tested
astrocytoma, IDH-mutant, grade 3	canonical	IDH1	IDH1 NM_005896.2(IDH1):c.395G>A p.R132H	none identified	inadequate	positive	no data														Not tested				Not tested			IDH1		Not tested	Not tested		Not tested		Not tested		Not tested
astrocytoma, IDH-mutant, grade 4	canonical	IDH1	c.394C>A p.R132S	None	None	no data	no data					2.20796	no loss	2.16461	no loss	no loss	ATRX											IDH1
astrocytoma, IDH-mutant, grade 4	non-canonical	IDH1	IDH1 NM_005896.2(IDH1):c.394C>T p.R132C	none identified	none identified	indeterminate	no data	1.23	no loss	1.34	no loss					no loss	ATRX				Not tested				Not tested			IDH1		Not tested	Not tested		Not tested		Not tested		Not tested
astrocytoma, IDH-mutant, grade 2	canonical	IDH1	IDH1 NM_005896.2(IDH1):c.395G>A p.R132H	none identified	no data	no data	no data										ATRX				Not tested				Not tested			IDH1		Not tested	Not tested		Not tested		Not tested		Not tested
astrocytoma, IDH-mutant, grade 2	canonical	IDH1	IDH1 NM_005896.2(IDH1):c.395G>A p.R132H	none identified	no data	positive	no data	1.21	no loss	1.3	no loss					no loss	ATRX				Not tested				Not tested			IDH1		Not tested	Not tested		Not tested		Not tested		Not tested
astrocytoma, IDH-mutant, grade 3	non-canonical	IDH1	IDH1 NM_005896.2(IDH1):c.394C>A p.R132S	no data	no data	positive	no data										Not tested		Not tested	Not tested	Not tested	Not tested		Not tested	Not tested	Not tested	Not tested	IDH1		Not tested	Not tested		Not tested	Not tested	Not tested	Not tested	Not tested	Not tested
astrocytoma, IDH-mutant, grade 2	non-canonical	IDH1	IDH1 NM_005896.2(IDH1):c.394C>T p.R132C	none identified	no data	indeterminate	no data	0.65	loss	0.64	loss					loss	ATRX				Not tested				Not tested			IDH1		Not tested	Not tested		Not tested		Not tested		Not tested
astrocytoma, IDH-mutant, grade 3	canonical	IDH1	IDH1 NM_005896.2(IDH1):c.395G>A p.R132H	none identified	no data	no data	no data	0.98	no loss	1.27	no loss					no loss	ATRX				Not tested				Not tested			IDH1		Not tested	Not tested		Not tested		Not tested		Not tested	PMS2
astrocytoma, IDH-mutant, grade 3	canonical	IDH1	IDH1 NM_005896.2(IDH1):c.395G>A p.R132H	none identified	no data	no data	no data	2.02	no loss	2.19	no loss					no loss	Not tested		Not tested	Not tested	Not tested	Not tested		Not tested	Not tested	Not tested	Not tested	IDH1		Not tested	Not tested		Not tested	Not tested	Not tested	Not tested	Not tested	Not tested
astrocytoma, IDH-mutant, grade 2	canonical	IDH1	IDH1 NM_005896.2(IDH1):c.395G>A p.R132H	none identified	none identified	no data	no data	1.47	no loss	1.78	no loss					no loss	ATRX				Not tested				Not tested			IDH1		Not tested	Not tested		Not tested		Not tested		Not tested
astrocytoma, IDH-mutant, grade 2	non-canonical	IDH1	IDH1 NM_005896.2(IDH1):c.395G>A p.R132H	none identified	inadequate	no data	no data	2.39	no loss	2.5	no loss					no loss			Not tested	Not tested	Not tested	Not tested	Not tested	Not tested	Not tested					Not tested	Not tested	Not tested	Not tested	Not tested	Not tested		Not tested	Not tested
astrocytoma, IDH-mutant, grade 4	canonical	IDH1	IDH1 NM_005896.2(IDH1):c.395G>A p.R132H	none identified	none identified	indeterminate	PMS2retained, MSH-2 retained, MSH-6 retained, MLH-1 retained	2.76	no loss	3	no loss					no loss	ATRX				Not tested				Not tested			IDH1		Not tested	Not tested		Not tested		Not tested		Not tested
astrocytoma, IDH-mutant, grade 3	canonical	IDH1	IDH1 NM_005896.2(IDH1):c.395G>A p.R132H	no data	no data	no data	no data										Not tested		Not tested	Not tested	Not tested	Not tested		Not tested	Not tested	Not tested	Not tested	IDH1		Not tested	Not tested		Not tested	Not tested	Not tested	Not tested	Not tested	Not tested
astrocytoma, IDH-mutant, grade 3	canonical	IDH1	IDH1 NM_005896.2(IDH1):c.395G>A p.R132H	none identified	inadequate	requested	requested	1.75	no loss	2.03	no loss					no loss	ATRX				Not tested				Not tested			IDH1		Not tested	Not tested		Not tested		Not tested		Not tested
astrocytoma, IDH-mutant, grade 3	canonical	IDH1	IDH1 NM_005896.3(IDH1):c.395G>A p.R132H	none identified	none identified	positive	no data	0.34	loss	0.34	loss					loss	ATRX				Not tested				Not tested			IDH1		Not tested	Not tested		Not tested		Not tested		Not tested
astrocytoma, IDH-mutant, grade 2	canonical	IDH1	IDH1 NM_005896.2(IDH1):c.395G>A p.R132H	none identified	none identified	no data	no data	2.59	no loss	3.2	no loss					no loss					Not tested				Not tested			IDH1		Not tested	Not tested		Not tested		Not tested		Not tested
astrocytoma, IDH-mutant, grade 2	canonical	IDH1	IDH1 NM_005896.2(IDH1):c.395G>A p.R132H	none identified	none identified	negative	MLH1 loss, PMS2 loss, MSH2 retained, MSH6 retained	2.07	no loss	2.6	no loss					no loss	ATRX	BRAF	BRCA1	BRCA2	Not tested		CDKN2A		Not tested			IDH1		Not tested	Not tested	MLH1	Not tested		Not tested		Not tested	PMS2
astrocytoma, IDH-mutant, grade 2	non-canonical	IDH1	IDH1 NM_005896.2(IDH1):c.394C>T p.R132C	none identified	none identified	negative	no data	2.09	no loss	2.67	no loss					no loss	ATRX				Not tested				Not tested			IDH1		Not tested	Not tested		Not tested		Not tested		Not tested
astrocytoma, IDH-mutant, grade 4	canonical	IDH1	IDH1 NM_005896.2(IDH1):c.395G>A p.R132H	none identified	none identified	negative	all retained	1.19	no loss	1.52	no loss					no loss	ATRX				Not tested				Not tested			IDH1		Not tested	Not tested		Not tested		Not tested		Not tested
astrocytoma, IDH-mutant, grade 4	canonical	IDH1	IDH1 NM_005896.2(IDH1):c.395G>A p.R132H	none identified	no data	negative	no data	2.39	no loss	2.55	no loss					no loss	ATRX			BRCA2	Not tested				Not tested			IDH1		Not tested	Not tested		Not tested		Not tested		Not tested
astrocytoma, IDH-mutant, grade 2	canonical	IDH1	IDH1 NM_005896.2(IDH1):c.395G>A p.R132H	none identified	none identified	no data	no data	2.34	no loss	2.38	no loss					no loss					Not tested				Not tested			IDH1		Not tested	Not tested		Not tested		Not tested		Not tested
astrocytoma, IDH-mutant, grade 2	canonical	IDH1	IDH1 NM_005896.3(IDH1):c.395G>A p.R132H	none identified	none identified	positive	no data	2.26	no loss	2.57	no loss					no loss					Not tested				Not tested			IDH1		Not tested	Not tested		Not tested		Not tested		Not tested
astrocytoma, IDH-mutant, grade 2	non-canonical	IDH1	IDH1 NM_005896.2(IDH1):c.394C>G p.R132G	none identified	no data	no data	no data	2.02	no loss	2.1	no loss					no loss					Not tested				Not tested			IDH1		Not tested	Not tested		Not tested		Not tested		Not tested
astrocytoma, IDH-mutant, grade 2	non-canonical	IDH1	IDH1 NM_005896.2(IDH1):c.394C>G p.R132G	none identified	none identified	unsuccessful (no result)	no data	2.43	no loss	2.5	no loss					no loss	ATRX				Not tested				Not tested			IDH1		Not tested	Not tested		Not tested		Not tested		Not tested
astrocytoma, IDH-mutant, grade 3	canonical	IDH1	IDH1 NM_005896.2(IDH1):c.395G>A p.R132H	none identified	none identified	no data	no data	2.66	no loss	2.69	no loss					no loss	ATRX				Not tested			CDKN2B	Not tested			IDH1		Not tested	Not tested		Not tested		Not tested		Not tested
astrocytoma, IDH-mutant, grade 2	non-canonical	IDH1	IDH1 NM_005896.3(IDH1):c.395G>A p.R132H	none identified	none identified	negative	no data	0.05	loss	0.05	loss					loss					Not tested				Not tested			IDH1		Not tested	Not tested		Not tested		Not tested		Not tested
astrocytoma, IDH-mutant, grade 2	canonical	IDH1	IDH1 NM_005896.2(IDH1):c.395G>A p.R132H	none identified	none identified	negative	no data	1.77	no loss	2.08	no loss					no loss	ATRX				Not tested				Not tested			IDH1		Not tested	Not tested		Not tested		Not tested		Not tested
astrocytoma, IDH-mutant, grade 2	canonical	IDH1	IDH1 NM_005896.3(IDH1):c.395G>A p.R132H	none identified	none identified	positive	no data	1.77	no loss	2.19	no loss					no loss					Not tested				Not tested			IDH1		Not tested	Not tested		Not tested		Not tested		Not tested
astrocytoma, IDH-mutant, grade 2	canonical	IDH1	IDH1 NM_005896.2(IDH1):c.395G>A p.R132H	no data	no data	no data	no data										Not tested		BRCA1		Not tested	Not tested		Not tested	Not tested	Not tested		IDH1		Not tested	Not tested		Not tested		Not tested	Not tested	Not tested	Not tested
astrocytoma, IDH-mutant, grade 3	canonical	IDH1	IDH1 NM_005896.2(IDH1):c.395G>A p.R132H	no data	no data	no data	no data										Not tested		Not tested	Not tested	Not tested	Not tested		Not tested	Not tested	Not tested	Not tested	IDH1		Not tested	Not tested		Not tested	Not tested	Not tested	Not tested	Not tested	Not tested
astrocytoma, IDH-mutant, grade 4	canonical	IDH1	IDH1 NM_005896.2(IDH1):c.395G>A p.R132H	CDK8, KRAS, MET	none identified	positive	no data	2.23	no loss	2.53	no loss					no loss					Not tested				Not tested			IDH1		Not tested	Not tested		Not tested		Not tested		Not tested
astrocytoma, IDH-mutant, grade 3	non-canonical	IDH1	IDH1 NM_005896.2(IDH1):c.394C>A p.R132S	none identified	none identified	no data	no data	1.63	no loss	1.94	no loss					no loss	ATRX				Not tested				Not tested			IDH1		Not tested	Not tested		Not tested		Not tested		Not tested
astrocytoma, IDH-mutant, grade 2	non-canonical	IDH1	IDH1 NM_005896.2(IDH1):c.394C>G p.R132G	none identified	inadequate	no data	no data	1.9	no loss	2.26	no loss					no loss	ATRX				Not tested				Not tested			IDH1		Not tested	Not tested		Not tested		Not tested		Not tested
astrocytoma, IDH-mutant, grade 2	non-canonical	IDH1	IDH1 NM_005896.2(IDH1):c.394C>A p.R132S	CDK4	inadequate	positive	no data	1.88	no loss	2.13	no loss					no loss	ATRX				Not tested				Not tested			IDH1		Not tested	Not tested		Not tested		Not tested		Not tested
astrocytoma, IDH-mutant, grade 3	canonical	IDH1	IDH1 NM_005896.3(IDH1):c.395G>A p.R132H	none identified	none identified	inadequate	no data	1.98	no loss	1.98	no loss					no loss	ATRX				Not tested				Not tested			IDH1		Not tested	Not tested		Not tested		Not tested		Not tested
astrocytoma, IDH-mutant, grade 2	non-canonical	IDH1	IDH1 NM_005896.2(IDH1):c.394C>G p.R132G	none identified	none identified	negative	no data	0.45	loss	0.5	loss					loss	ATRX				Not tested				Not tested			IDH1		Not tested	Not tested		Not tested		Not tested		Not tested
astrocytoma, IDH-mutant, grade 2	canonical	IDH1	IDH1 NM_005896.2(IDH1):c.395G>Ap.Arg132His	no data	no data	no data	no data										Not tested	Not tested	Not tested	Not tested	Not tested	Not tested	Not tested	Not tested	Not tested	Not tested	Not tested	IDH1	Not tested	Not tested	Not tested	Not tested	Not tested	Not tested	Not tested	Not tested	Not tested	Not tested
astrocytoma, IDH-mutant, grade 2	canonical	IDH1	IDH1 NM_005896.2(IDH1):c.395G>A p.R132H	none identified	none identified	positive	no data	1.47	no loss	1.39	no loss					no loss	ATRX				Not tested				Not tested			IDH1		Not tested	Not tested		Not tested		Not tested		Not tested
astrocytoma, IDH-mutant, grade 2	canonical	IDH1	IDH1 NM_005896.2(IDH1):c.395G>A p.R132H	KIT	none identified	no data	no data	1.88	no loss	2.07	no loss					no loss	ATRX				Not tested				Not tested			IDH1		Not tested	Not tested		Not tested		Not tested		Not tested
astrocytoma, IDH-mutant, grade 3	canonical	IDH1	IDH1 NM_005896.2(IDH1):c.395G>A p.R132H	none identified	none identified	positive	no data	2.63	no loss	3.01	no loss					no loss	ATRX				Not tested				Not tested			IDH1		Not tested	Not tested		Not tested		Not tested		Not tested
astrocytoma, IDH-mutant, grade 2	canonical	IDH1	IDH1 NM_005896.3(IDH1):c.395G>A p.R132H	none identified	none identified	positive	no data	2.15	no loss	2.52	no loss					no loss					Not tested				Not tested			IDH1		Not tested	Not tested		Not tested		Not tested		Not tested
astrocytoma, IDH-mutant, grade 2	canonical	IDH1		no data	no data	no data	no data
astrocytoma, IDH-mutant, grade 3	canonical	IDH1	IDH1 NM_005896.2(IDH1):c.395G>A p.R132H	none identified	no data	no data	no data	2.41	no loss	2.84	no loss					no loss					Not tested				Not tested			IDH1		Not tested	Not tested		Not tested		Not tested		Not tested
astrocytoma, IDH-mutant, grade 2	canonical	IDH1	IDH1 NM_005896.2(IDH1):c.395G>A p.R132H	none identified	none identified	no data	no data	2.45	no loss	2.82	no loss					no loss	ATRX				Not tested				Not tested			IDH1		Not tested	Not tested		Not tested		Not tested		Not tested
astrocytoma, IDH-mutant, grade 2	canonical	IDH1		no data	no data	no data	no data
astrocytoma, IDH-mutant, grade 4	canonical	IDH1	IDH1 NM_005896.3(IDH1):c.395G>A p.R132H	MYCN	none identified	positive	no data	0.85	no loss	0.23	loss					loss	ATRX				Not tested				Not tested			IDH1		Not tested	Not tested		Not tested		Not tested		Not tested
astrocytoma, IDH-mutant	canonical	IDH1	IDH1 NM_005896.3(IDH1):c.395G>A p.R132H	None	none identified	positive	no data														Not tested				Not tested			IDH1		Not tested	Not tested		Not tested		Not tested		Not tested
astrocytoma, IDH-mutant, grade 3	non-canonical	IDH1	IDH1 NM_005896.2(IDH1):c.395G>T p.R132L	none identified	inadequate	positive	no data	2.18	no loss	2.38	no loss					no loss	ATRX				Not tested				Not tested			IDH1		Not tested	Not tested		Not tested		Not tested		Not tested
astrocytoma, IDH-mutant, grade 2	canonical	IDH1	IDH1 NM_005896.2(IDH1):c.395G>A p.R132H	CDK6, MET, SMO	no data	negative	no data										Not tested				Not tested	Not tested		Not tested	Not tested	Not tested		IDH1		Not tested	Not tested		Not tested		Not tested	Not tested	Not tested	Not tested
astrocytoma, IDH-mutant, grade 2	canonical	IDH1	IDH1 NM_005896.2(IDH1):c.395G>A p.R132H	none identified	no data	no data	no data										Not tested				Not tested	Not tested		Not tested	Not tested	Not tested		IDH1		Not tested	Not tested		Not tested		Not tested	Not tested	Not tested	Not tested
astrocytoma, IDH-mutant, grade 3	canonical	IDH1	IDH1 NM_005896.2(IDH1):c.395G>A p.R132H	none identified	inadequate	indeterminate	no data	1.35	no loss	1.71	no loss					no loss	ATRX				Not tested				Not tested			IDH1		Not tested	Not tested		Not tested		Not tested		Not tested
astrocytoma, IDH-mutant, grade 3	canonical	IDH1	c.395G>A p.R132H	None	None	negative	no data					2.22023	no loss	2.13305	no loss	no loss	ATRX											IDH1
astrocytoma, IDH-mutant, grade 2	canonical	IDH1	IDH1 NM_005896.2(IDH1):c.395G>A p.R132H	none identified	none identified	positive	no data	1.21	no loss	1.37	no loss					no loss	ATRX				Not tested		CDKN2A		Not tested			IDH1		Not tested	Not tested		Not tested		Not tested		Not tested
astrocytoma, IDH-mutant, grade 2	non-canonical	IDH1	IDH1 NM_005896.2(IDH1):c.394C>A p.R132S	none identified	none identified	positive	no data														Not tested				Not tested			IDH1		Not tested	Not tested		Not tested		Not tested		Not tested
astrocytoma, IDH-mutant, grade 2	canonical	IDH1	IDH1 NM_005896.2(IDH1):c.395G>A p.R132H	none identified	inadequate	positive	no data										ATRX				Not tested				Not tested			IDH1		Not tested	Not tested		Not tested	MSH2	Not tested		Not tested
astrocytoma, IDH-mutant, grade 3	canonical	IDH1	IDH1 NM_005896.2(IDH1):c.395G>A p.R132H; IDH1 NM_005896.3(IDH1):c.395G>A p.R132H	PDGFRA	none identified	cannot see the report	all retained	0.31	loss	0.36	loss					loss	ATRX			BRCA2	Not tested				Not tested	CHEK1		IDH1		Not tested	Not tested		Not tested	MSH2	Not tested		Not tested
astrocytoma, IDH-mutant, grade 2	canonical	IDH1	IDH1 NM_005896.2(IDH1):c.395G>A p.R132H	none identified	none identified	positive	no data	0.29	loss	0.35	loss					loss	ATRX				Not tested				Not tested			IDH1		Not tested	Not tested		Not tested		Not tested		Not tested
astrocytoma, IDH-mutant, grade 2	canonical	IDH1		no data	no data	negative	no data
astrocytoma, IDH-mutant, grade 2	non-canonical	IDH1	IDH1 NM_005896.2(IDH1):c.394C>T p.R132C	none identified	none identified	no data	no data	2.35	no loss	3	no loss					no loss					Not tested				Not tested			IDH1		Not tested	Not tested		Not tested		Not tested		Not tested
astrocytoma, IDH-mutant, grade 3	canonical	IDH1	NM_005896.3(IDH1):c.395G>A p.R132H	None	none identified	negative	no data	1.79	no loss	2.45	no loss					no loss	ATRX				Not tested				Not tested			IDH1		Not tested	Not tested		Not tested		Not tested		Not tested
astrocytoma, IDH-mutant, grade 2	canonical	IDH1	NM_005896.3(IDH1):c.395G>A p.R132H	None	none identified	negative	no data	2.02	no loss	2.15	no loss					no loss	ATRX				Not tested				Not tested			IDH1		Not tested	Not tested		Not tested		Not tested		Not tested
astrocytoma, IDH-mutant, grade 2	canonical	IDH1	IDH1 NM_005896.2(IDH1):c.395G>A p.R132H	none identified	no data	positive	no data	0.52	loss	0.61	loss					loss	ATRX		BRCA1	BRCA2	Not tested				Not tested	CHEK1		IDH1		Not tested	Not tested		Not tested	MSH2	Not tested		Not tested
astrocytoma, IDH-mutant, grade 2	canonical	IDH1	IDH1 NM_005896.2(IDH1):c.395G>A p.R132H	KDR, KIT, , PDGFRA	none identified	positive	no data	2.51	no loss	2.71	no loss					no loss	ATRX				Not tested				Not tested			IDH1		Not tested	Not tested		Not tested		Not tested		Not tested
astrocytoma, IDH-mutant, grade 3	canonical	IDH1	IDH1 NM_005896.2(IDH1):c.395G>A p.R132H	none identified	none identified	positive	no data	2.79	no loss	3.2	no loss					no loss	ATRX				Not tested				Not tested			IDH1		Not tested	Not tested		Not tested		Not tested		Not tested
astrocytoma, IDH-mutant, grade 4	non-canonical	IDH1	IDH1 NM_005896.2(IDH1):c.394C>A p.R132S	CDK4, IGF1R	none identified	negative	no data	2.46	no loss	2.29	no loss					no loss	ATRX				Not tested				Not tested			IDH1		Not tested	Not tested		Not tested		Not tested		Not tested
astrocytoma, IDH-mutant, grade 2	canonical	IDH1		no data	no data	no data	no data
astrocytoma, IDH-mutant, grade 3	canonical	IDH1	IDH1 NM_005896.2(IDH1):c.395G>A p.R132H	no data	no data	no data	no data										Not tested		Not tested	Not tested	Not tested	Not tested		Not tested	Not tested	Not tested	Not tested	IDH1		Not tested	Not tested		Not tested	Not tested	Not tested	Not tested	Not tested	Not tested
astrocytoma, IDH-mutant, grade 3	canonical	IDH1	IDH1 NM_005896.2(IDH1):c.395G>A p.R132H	none identified	no data	no data	no data										Not tested				Not tested	Not tested		Not tested	Not tested	Not tested		IDH1		Not tested	Not tested		Not tested		Not tested	Not tested	Not tested	Not tested
astrocytoma, IDH-mutant, grade 2	both	IDH1 and IDH2	IDH2 NM_002168.2(IDH2):c.516G>C p.R172S; IDH1 NM_005896.2(IDH1):c.395G>A p.R132H	none identified	none identified	negative	no data										ATRX				Not tested				Not tested			IDH1	IDH2	Not tested	Not tested		Not tested		Not tested		Not tested
astrocytoma, IDH-mutant, grade 2	canonical	IDH1		no data	no data	no data	no data
astrocytoma, IDH-mutant, grade 4	non-canonical	IDH1	IDH1 NM_005896.2(IDH1):c.394C>G p.R132G	none identified	inadequate	positive	MLH1 retained, PMS2 retained, MSH2 loss, MSH6 loss										ATRX		BRCA1	BRCA2	Not tested				Not tested			IDH1		Not tested	Not tested		Not tested	MSH2	Not tested		Not tested	PMS2
astrocytoma, IDH-mutant, grade 2	canonical	IDH1	IDH1 NM_005896.2(IDH1):c.395G>A p.R132H	none identified	no data	positive	no data	0.95	no loss	1.18	no loss					no loss					Not tested				Not tested			IDH1		Not tested	Not tested		Not tested		Not tested		Not tested
astrocytoma, IDH-mutant, grade 2	canonical	IDH1	IDH1 NM_005896.3(IDH1):c.395G>A p.R132H	none identified	none identified	no data	no data	2.15	no loss	2.23	no loss					no loss	ATRX				Not tested				Not tested			IDH1		Not tested	Not tested		Not tested		Not tested		Not tested
astrocytoma, IDH-mutant, grade 2	canonical	IDH1	IDH1 NM_005896.3(IDH1):c.395G>A p.R132H	none identified	none identified	positive	no data														Not tested				Not tested			IDH1		Not tested	Not tested		Not tested		Not tested		Not tested
astrocytoma, IDH-mutant, grade 2	non-canonical	IDH1	IDH1 NM_005896.2(IDH1):c.394C>G p.R132G	none identified	no data	no data	no data										Not tested		Not tested	Not tested	Not tested	Not tested		Not tested	Not tested	Not tested	Not tested	IDH1		Not tested	Not tested		Not tested	Not tested	Not tested	Not tested	Not tested	Not tested
astrocytoma, IDH-mutant, grade 2	canonical	IDH1	IDH1 NM_005896.2(IDH1):c.395G>A p.R132H	none identified	none identified	no data	no data										ATRX				Not tested				Not tested			IDH1		Not tested	Not tested		Not tested		Not tested		Not tested
astrocytoma, IDH-mutant, grade 4	canonical	IDH1		no data	no data	no data	no data
astrocytoma, IDH-mutant, grade 2	canonical	IDH1	IDH1 NM_005896.2(IDH1):c.395G>A p.R132H	none identified	none identified	positive	no data	2.29	no loss	2.23	no loss					no loss	ATRX				Not tested				Not tested			IDH1		Not tested	Not tested		Not tested		Not tested		Not tested
astrocytoma, IDH-mutant, grade 2	canonical	IDH1	IDH1 NM_005896.2(IDH1):c.395G>A p.R132H	KIT, PDGFRA	none identified	indeterminate	no data	1.45	no loss	1.43	no loss					no loss					Not tested				Not tested			IDH1		Not tested	Not tested		Not tested		Not tested		Not tested
astrocytoma, IDH-mutant, grade 3	non-canonical	IDH2	IDH2 NM_002168.2(IDH2):c.515G>C p.R172T	none identified	no data	no data	no data										Not tested				Not tested	Not tested		Not tested	Not tested	Not tested			IDH2	Not tested	Not tested		Not tested		Not tested	Not tested	Not tested	Not tested
astrocytoma, IDH-mutant, grade 4	canonical	IDH1	IDH1 NM_005896.2(IDH1):c.395G>A p.R132H	MYC, MYCN	no data	no data	no data	0.13	loss	0.13	loss					loss	ATRX				Not tested				Not tested			IDH1		Not tested	Not tested		Not tested		Not tested		Not tested
astrocytoma, IDH-mutant, grade 3	canonical	IDH1	IDH1 NM_005896.2(IDH1):c.395G>A p.R132H	CDK4	none identified	no data	no data	2.27	no loss	2.03	no loss					no loss	ATRX				Not tested				Not tested			IDH1		Not tested	Not tested		Not tested		Not tested		Not tested
astrocytoma, IDH-mutant, grade 2	canonical	IDH1	c.395G>A p.R132H	None	None	indeterminate	no data					2.45376	no loss	2.48421	no loss	no loss	ATRX											IDH1
astrocytoma, IDH-mutant, grade 3	canonical	IDH1	IDH1 NM_005896.2(IDH1):c.395G>A p.R132H	no data	no data	no data	no data										Not tested		Not tested	Not tested	Not tested	Not tested		Not tested	Not tested	Not tested	Not tested	IDH1		Not tested	Not tested		Not tested	Not tested	Not tested	Not tested	Not tested	Not tested
astrocytoma, IDH-mutant, grade 3	canonical	IDH1	IDH1 NM_005896.2(IDH1):c.395G>A p.R132H	MET, TSC1	none identified	positive	no data	0.34	loss	0.39	loss					loss	ATRX				Not tested				Not tested			IDH1		Not tested	Not tested		Not tested		Not tested		Not tested
astrocytoma, IDH-mutant, grade 2	canonical	IDH1	IDH1 NM_005896.3(IDH1):c.395G>A p.R132H	none identified	inadequate	negative	no data	2.45	no loss	3.13	no loss					no loss					Not tested			CDKN2B	Not tested			IDH1		Not tested	Not tested		Not tested		Not tested		Not tested
astrocytoma, IDH-mutant, grade 3	canonical	IDH1	IDH1 NM_005896.2(IDH1):c.395G>A p.R132H	none identified	none identified	no data	no data	2.47	no loss	2.4	no loss					no loss	ATRX				Not tested				Not tested			IDH1		Not tested	Not tested		Not tested		Not tested		Not tested
astrocytoma, IDH-mutant, grade 3	canonical	IDH1	IDH1 NM_005896.2(IDH1):c.395G>A p.R132H	none identified	inadequate	negative	no data	2.21	no loss	2.63	no loss					no loss	ATRX				Not tested				Not tested			IDH1		Not tested	Not tested		Not tested		Not tested		Not tested
astrocytoma, IDH-mutant, grade 2	canonical	IDH1	IDH1 NM_005896.3(IDH1):c.395G>A p.R132H	MYCN	none identified	negative	no data	1.95	no loss	2.21	no loss					no loss					Not tested				Not tested			IDH1		Not tested	Not tested		Not tested		Not tested		Not tested
astrocytoma, IDH-mutant, grade 2	canonical	IDH1	c.395G>A p.R132H	None	None	no data	PMS2retained, MSH-2 retained, MSH-6 retained, MLH-1 retained					1.90857	no loss	1.59239	no loss	no loss	ATRX											IDH1
astrocytoma, IDH-mutant, grade 2	canonical	IDH1	c.395G>A p.R132H	None	None	negative	no data					2.3357	no loss	2.39277	no loss	no loss	ATRX											IDH1
astrocytoma, IDH-mutant, grade 3	canonical	IDH1	IDH1 NM_005896.2(IDH1):c.395G>A p.R132H	ALK	no data	negative	no data										Not tested				Not tested	Not tested		Not tested	Not tested	Not tested		IDH1		Not tested	Not tested		Not tested		Not tested	Not tested	Not tested	Not tested
astrocytoma, IDH-mutant, grade 2	non-canonical	IDH1	IDH1 NM_005896.2(IDH1):c.394C>A p.R132S	none identified	no data	no data	no data										Not tested				Not tested	Not tested		Not tested	Not tested	Not tested		IDH1		Not tested	Not tested		Not tested		Not tested	Not tested	Not tested	Not tested
astrocytoma, IDH-mutant, grade 4	canonical	IDH1	IDH1 NM_005896.2(IDH1):c.395G>A p.R132H	none identified	none identified	no data	no data	1.91	no loss	2.1	no loss					no loss	ATRX				Not tested		CDKN2A		Not tested			IDH1		Not tested	Not tested		Not tested		Not tested		Not tested
astrocytoma, IDH-mutant, grade 2	canonical	IDH1	IDH1 NM_005896.2(IDH1):c.395G>A p.R132H	CCND1, NRAS	no data	positive	no data										Not tested				Not tested	Not tested		Not tested	Not tested	Not tested		IDH1		Not tested	Not tested		Not tested		Not tested	Not tested	Not tested	Not tested
astrocytoma, IDH-mutant, grade 3	canonical	IDH1	IDH1 NM_005896.2(IDH1):c.395G>A p.R132H	none identified	no data	no data	no data	1.87	no loss	1.96	no loss					no loss	ATRX				Not tested				Not tested			IDH1		Not tested	Not tested		Not tested		Not tested		Not tested
astrocytoma, IDH-mutant, grade 2	non-canonical	IDH1	IDH1 NM_005896.2(IDH1):c.394C>T p.R132C	none identified	no data	no data	no data										Not tested		Not tested	Not tested	Not tested	Not tested	Not tested		Not tested	Not tested	Not tested	Not tested	Not tested		Not tested	Not tested	Not tested	Not tested	Not tested	Not tested	Not tested
astrocytoma, IDH-mutant, grade 3	canonical	IDH1		no data	no data	no data	no data
astrocytoma, IDH-mutant, grade 2	canonical	IDH1	IDH1 NM_005896.2(IDH1):c.395G>A p.R132H	none identified	none identified	no data	no data	2.26	no loss	2.65	no loss					no loss					Not tested				Not tested			IDH1		Not tested	Not tested		Not tested		Not tested		Not tested
astrocytoma, IDH-mutant, grade 2	canonical	IDH1	IDH1 NM_005896.2(IDH1):c.395G>A p.R132H	none identified	none identified	positive	no data	2.1	no loss	2.49	no loss					no loss	ATRX				Not tested				Not tested			IDH1		Not tested	Not tested		Not tested		Not tested		Not tested
astrocytoma, IDH-mutant, grade 2	canonical	IDH1	IDH1 NM_005896.2(IDH1):c.395G>A p.R132H	none identified	none identified	negative	no data	2.46	no loss	2.83	no loss					no loss	ATRX				Not tested				Not tested			IDH1		Not tested	Not tested		Not tested		Not tested		Not tested
astrocytoma, IDH-mutant	canonical	IDH1	c.395G>A p.R132H	None	None	negative	no data					2.1316	no loss	1.9542	no loss	no loss	ATRX											IDH1
astrocytoma, IDH-mutant, grade 3	canonical	IDH1	IDH1 NM_005896.2(IDH1):c.395G>A p.R132H	none identified	inadequate	positive	no data	2.08	no loss	2.33	no loss					no loss	ATRX				Not tested				Not tested			IDH1		Not tested	Not tested		Not tested		Not tested		Not tested
astrocytoma, IDH-mutant, grade 2	canonical	IDH1	IDH1 NM_005896.2(IDH1):c.395G>A p.R132H	none identified	none identified	indeterminate	no data	2.64	no loss	3.24	no loss					no loss	ATRX				Not tested				Not tested			IDH1		Not tested	Not tested		Not tested		Not tested		Not tested
astrocytoma, IDH-mutant, grade 2	non-canonical	IDH1	IDH1 NM_005896.2(IDH1):c.394C>T p.R132C	none identified	inadequate	no data	no data	2.3	no loss	2.3	no loss					no loss	ATRX				Not tested				Not tested			IDH1		Not tested	Not tested		Not tested		Not tested		Not tested
astrocytoma, IDH-mutant, grade 3	canonical	IDH1	IDH1 NM_005896.2(IDH1):c.395G>A p.R132H	none identified	none identified	negative	no data	1.43	no loss	1.5	no loss					no loss					Not tested				Not tested			IDH1		Not tested	Not tested		Not tested		Not tested		Not tested
astrocytoma, IDH-mutant, grade 4	canonical	IDH1	IDH1 NM_005896.3(IDH1):c.395G>A p.R132H	no data	none identified	positive	no data	1.79	no loss	1.86	no loss					no loss					Not tested				Not tested			IDH1		Not tested	Not tested		Not tested		Not tested		Not tested
astrocytoma, IDH-mutant, grade 2	canonical	IDH1	c.395G>A p.R132H	None	None	indeterminate	no data					2.16557	no loss	2.20765	no loss	no loss	ATRX											IDH1
astrocytoma, IDH-mutant, grade 4	canonical	IDH1	IDH1 NM_005896.2(IDH1):c.395G>A p.R132H	CCND2, CDK4, KRAS, MYCL	PTPRZ1-MET	indeterminate	no data	2.54	no loss	2.72	no loss					no loss	ATRX				Not tested				Not tested			IDH1		Not tested	Not tested		Not tested		Not tested		Not tested
astrocytoma, IDH-mutant, grade 3	canonical	IDH1	IDH1 NM_005896.2(IDH1):c.395G>A p.R132H	MYCN	PTPRZ1-MET	no data	no data	2.38	no loss	2.52	no loss					no loss					Not tested				Not tested			IDH1		Not tested	Not tested		Not tested		Not tested		Not tested
astrocytoma, IDH-mutant, grade 4	canonical	IDH1	IDH1 NM_005896.2(IDH1):c.395G>A p.R132H	KIT, PDGFRA	PTPRZ1-MET	no data	no data	1.55	no loss	1.67	no loss					no loss	ATRX				Not tested		CDKN2A		Not tested			IDH1		Not tested	Not tested		Not tested		Not tested		Not tested
astrocytoma, IDH-mutant, grade 3	canonical	IDH1	IDH1 NM_005896.2(IDH1):c.395G>A p.R132H	EGFR, KIT, PDGFRA, PIK3CA	none identified	positive	no data	0.23	loss	0.23	loss					loss	ATRX				Not tested	CDKN1B			Not tested	CHEK1	CHEK2	IDH1		Not tested	Not tested	MLH1	Not tested		Not tested		Not tested
astrocytoma, IDH-mutant, grade 2	canonical	IDH1	IDH1 NM_005896.2(IDH1):c.395G>A p.R132H	CDK4, KIT	none identified	no data	no data	3.27	no loss	4.34	no loss					no loss					Not tested				Not tested			IDH1		Not tested	Not tested		Not tested		Not tested		Not tested
astrocytoma, IDH-mutant, grade 2	canonical	IDH1	IDH1 NM_005896.3(IDH1):c.395G>A p.R132H	none identified	none identified	negative	no data	1.63	no loss	1.88	no loss					no loss					Not tested				Not tested			IDH1		Not tested	Not tested		Not tested		Not tested		Not tested
astrocytoma, IDH-mutant, grade 3	canonical	IDH1	IDH1 NM_005896.2(IDH1):c.395G>A p.R132H	none identified	no data	no data	no data										Not tested				Not tested	Not tested		Not tested	Not tested	Not tested		IDH1		Not tested	Not tested		Not tested		Not tested	Not tested	Not tested	Not tested
astrocytoma, IDH-mutant, grade 2	canonical	IDH1	IDH1 NM_005896.3(IDH1):c.395G>A p.R132H	none identified	none identified	negative	no data	1.57	no loss	1.72	no loss					no loss	ATRX				Not tested				Not tested			IDH1		Not tested	Not tested		Not tested		Not tested		Not tested
astrocytoma, IDH-mutant, grade 4	canonical	IDH1	IDH1 NM_005896.3(IDH1):c.395G>A p.R132H	none identified	none identified	positive	no data	1.91	no loss	2.34	no loss					no loss	ATRX			BRCA2	Not tested				Not tested			IDH1		Not tested	Not tested		Not tested		Not tested		Not tested
astrocytoma, IDH-mutant, grade 4	canonical	IDH1	IDH1 NM_005896.2(IDH1):c.395G>A p.R132H	KIT, MET, PDGFRA, PIK3CA	none identified	no data	no data	2.2	no loss	2.81	no loss					no loss	ATRX				Not tested				Not tested			IDH1		Not tested	Not tested		Not tested		Not tested		Not tested
astrocytoma, IDH-mutant, grade 3	canonical	IDH1	IDH1 NM_005896.2(IDH1):c.395G>A p.R132H	none identified	none identified	undeterminated	no data	1.45	no loss	1.77	no loss					no loss					Not tested				Not tested			IDH1		Not tested	Not tested		Not tested		Not tested		Not tested
astrocytoma, IDH-mutant, grade 3	canonical	IDH1	IDH1 NM_005896.2(IDH1):c.395G>A p.R132H	none identified	none identified	no data	no data	1.21	no loss	1.27	no loss					no loss	ATRX				Not tested				Not tested			IDH1		Not tested	Not tested		Not tested		Not tested		Not tested
astrocytoma, IDH-mutant, grade 4	canonical	IDH1	IDH1 NM_005896.2(IDH1):c.395G>A p.R132H	none identified	none identified	positive	no data	2.49	no loss	2.77	no loss					no loss	ATRX				Not tested				Not tested			IDH1		Not tested	Not tested		Not tested		Not tested		Not tested
astrocytoma, IDH-mutant, grade 3	canonical	IDH1	IDH1 NM_005896.2(IDH1):c.395G>A p.R132H	none identified	none identified	undeterminated	no data	1.45	no loss	1.77	no loss					no loss					Not tested				Not tested			IDH1		Not tested	Not tested		Not tested		Not tested		Not tested
astrocytoma, IDH-mutant, grade 3	canonical	IDH1	IDH1 NM_005896.2(IDH1):c.395G>A p.R132H	none identified	none identified	positive	no data	2.36	no loss	3.11	no loss					no loss					Not tested				Not tested			IDH1		Not tested	Not tested		Not tested		Not tested		Not tested
astrocytoma, IDH-mutant, grade 2	non-canonical	IDH1	IDH1 NM_005896.3(IDH1):c.394C>A p.R132S	MYCN	inadequate	positive	no data	1.62	no loss	1.95	no loss					no loss	ATRX				Not tested				Not tested			IDH1		Not tested	Not tested		Not tested		Not tested		Not tested
astrocytoma, IDH-mutant, grade 3	canonical	IDH1	IDH1 NM_005896.2(IDH1):c.395G>A p.R132H	none identified	none identified	positive	no data	1.56	no loss	1.85	no loss					no loss					Not tested				Not tested			IDH1		Not tested	Not tested		Not tested		Not tested		Not tested
astrocytoma, IDH-mutant, grade 2	non-canonical	IDH1	IDH1 NM_005896.2(IDH1):c.394C>A p.R132S	none identified	no data	no data	no data	1.34	no loss	1.36	no loss					no loss	ATRX				Not tested				Not tested			IDH1		Not tested	Not tested		Not tested	MSH2	Not tested		Not tested
astrocytoma, IDH-mutant, grade 3	canonical	IDH1	IDH1 NM_005896.2(IDH1):c.395G>A p.R132H	MYCN	none identified	positive	no data	2.36	no loss	2.39	no loss					no loss					Not tested				Not tested			IDH1		Not tested	Not tested		Not tested		Not tested		Not tested
astrocytoma, IDH-mutant, grade 2	canonical	IDH1	IDH1 NM_005896.2(IDH1):c.395G>A p.R132H	none identified	no data	positive	no data	1.8	no loss	2.13	no loss					no loss	ATRX				Not tested				Not tested			IDH1		Not tested	Not tested		Not tested		Not tested		Not tested
astrocytoma, IDH-mutant, grade 2	canonical	IDH1	IDH1 NM_005896.3(IDH1):c.395G>A p.R132H	none identified	inadequate	positive	no data	1.98	no loss	2.45	no loss					no loss	ATRX				Not tested				Not tested			IDH1		Not tested	Not tested		Not tested		Not tested		Not tested
astrocytoma, IDH-mutant, grade 4	canonical	IDH1	IDH1 NM_005896.2(IDH1):c.395G>A p.R132H	none identified	no data	positive	no data										Not tested				Not tested	Not tested		Not tested	Not tested	Not tested		IDH1		Not tested	Not tested		Not tested		Not tested	Not tested	Not tested	Not tested

## Sheet: Institution 2
Tumor type	WHO Grade	IDH mut type	ATRX	BRAF	BRCA1	BRCA2	CDKN2A/B	CDKN2A	CDKN2B	CHEK1	CHEK2	IDH1	IDH2	MLH1	MSH2	MSH6	PMS2
Diffuse astrocytoma, IDH mutant	II	canonical	ATRX	WT	WT	WT	CDKN2A/B	CDKN2A	WT	WT	WT	IDH1	WT	WT	WT	WT	WT
Anaplastic astrocytoma, IDH mutant	III	non-canonical	ATRX	WT	WT	BRCA2	CDKN2A/B	CDKN2A	CDKN2B	WT	WT	IDH1	WT	WT	WT	WT	WT
Anaplastic astrocytoma, IDH mutant	III	canonical	ATRX	WT	WT	WT	WT	WT	WT	WT	WT	IDH1	WT	WT	WT	WT	WT
Diffuse astrocytoma, IDH mutant	II	canonical	ATRX	WT	WT	BRCA2	WT	WT	WT	WT	WT	IDH1	WT	WT	WT	WT	WT
Diffuse astrocytoma, IDH mutant	II	canonical	ATRX	WT	WT	WT	WT	WT	WT	WT	WT	IDH1	WT	WT	WT	WT	WT
Diffuse astrocytoma, IDH mutant	II	canonical	ATRX	WT	WT	WT	WT	WT	WT	WT	WT	IDH1	WT	WT	WT	WT	WT
Anaplastic astrocytoma, IDH mutant	III	canonical	WT	WT	WT	WT	CDKN2A/B	CDKN2A	WT	WT	WT	IDH1	WT	WT	WT	WT	WT
Anaplastic astrocytoma, IDH mutant	III	canonical	ATRX	WT	WT	WT	WT	WT	WT	WT	WT	IDH1	WT	WT	WT	WT	WT
Glioblastoma IDH mutant	IV	canonical	ATRX	WT	WT	BRCA2	CDKN2A/B	CDKN2A	WT	WT	WT	IDH1	WT	WT	WT	MSH6	WT
Glioblastoma IDH mutant	IV	canonical	ATRX	WT	WT	WT	WT	WT	WT	WT	WT	IDH1	WT	WT	WT	WT	WT
Diffuse astrocytoma, IDH mutant	II	canonical	WT	WT	WT	WT	WT	WT	WT	WT	WT	IDH1	WT	WT	MSH2	WT	WT
Anaplastic astrocytoma, IDH mutant	III	canonical	ATRX	WT	WT	WT	WT	WT	WT	WT	WT	IDH1	WT	WT	WT	MSH6	WT
Diffuse astrocytoma, IDH mutant	III	canonical	ATRX	WT	WT	WT	WT	WT	WT	WT	WT	IDH1	WT	WT	WT	WT	WT
Anaplastic astrocytoma, IDH mutant	III	canonical	ATRX	WT	WT	WT	WT	WT	WT	WT	WT	IDH1	WT	WT	WT	WT	WT
Diffuse astrocytoma, IDH mutant	II	canonical	ATRX	WT	WT	WT	WT	WT	WT	WT	WT	IDH1	IDH2	WT	WT	WT	WT
Anaplastic astrocytoma, IDH mutant	III	canonical	ATRX	WT	WT	WT	WT	WT	WT	WT	WT	IDH1	WT	WT	WT	WT	WT
Glioblastoma IDH mutant	IV	canonical	ATRX	WT	WT	WT	CDKN2A/B	CDKN2A	WT	WT	WT	IDH1	WT	WT	WT	WT	WT
Diffuse astrocytoma, IDH mutant	II	non-canonical	ATRX	WT	WT	WT	CDKN2A/B	CDKN2A	WT	WT	WT	IDH1	IDH2	WT	WT	WT	WT
Anaplastic astrocytoma, IDH mutant	III	non-canonical	ATRX	BRAF	WT	WT	WT	WT	WT	WT	WT	IDH1	WT	WT	WT	WT	WT
Glioblastoma IDH mutant	IV	canonical	WT	WT	WT	WT	WT	WT	WT	WT	WT	IDH1	WT	WT	WT	WT	WT
Glioblastoma IDH mutant	IV	canonical	ATRX	WT	WT	WT	WT	WT	WT	WT	WT	IDH1	WT	WT	WT	WT	WT
Anaplastic astrocytoma, IDH mutant	III	canonical	WT	WT	WT	WT	WT	WT	WT	WT	WT	IDH1	WT	WT	WT	WT	WT
Anaplastic astrocytoma, IDH mutant	III	canonical	WT	WT	WT	WT	WT	WT	WT	WT	WT	IDH1	WT	WT	WT	WT	WT
Diffuse astrocytoma, IDH mutant	II	canonical	ATRX	WT	WT	WT	WT	WT	WT	WT	WT	IDH1	WT	WT	WT	WT	WT
Glioblastoma IDH mutant	IV	canonical	ATRX	BRAF	WT	WT	WT	WT	WT	WT	WT	IDH1	WT	WT	WT	WT	WT
Glioblastoma IDH mutant	IV	canonical	WT	WT	WT	WT	WT	WT	WT	WT	WT	IDH1	WT	WT	WT	WT	WT
Diffuse astrocytoma, IDH mutant	II	canonical	ATRX	WT	WT	WT	WT	WT	WT	WT	WT	IDH1	WT	WT	WT	WT	WT
Glioblastoma IDH mutant	IV	canonical	WT	WT	BRCA1	WT	WT	WT	WT	WT	WT	IDH1	WT	WT	WT	MSH6	WT
Glioblastoma IDH mutant	IV	canonical	ATRX	BRAF	WT	WT	CDKN2A/B	CDKN2A	WT	WT	WT	IDH1	WT	WT	WT	WT	WT
Diffuse astrocytoma, IDH mutant	II	non-canonical	ATRX	WT	BRCA1	WT	WT	WT	WT	WT	WT	IDH1	WT	WT	WT	WT	WT
Glioblastoma IDH mutant	IV	canonical	ATRX	WT	WT	WT	WT	WT	WT	WT	WT	IDH1	WT	WT	WT	WT	WT
Glioblastoma IDH mutant	IV	canonical	ATRX	WT	WT	WT	WT	WT	WT	WT	WT	IDH1	WT	WT	WT	WT	WT
Glioblastoma IDH mutant	IV	canonical	ATRX	WT	WT	WT	WT	WT	WT	WT	WT	IDH1	WT	WT	WT	WT	WT
Glioblastoma IDH mutant	IV	canonical	ATRX	WT	WT	WT	WT	WT	WT	WT	WT	IDH1	WT	WT	WT	WT	WT
Anaplastic astrocytoma, IDH mutant	III	non-canonical	ATRX	WT	WT	WT	WT	WT	WT	WT	WT	IDH1	WT	WT	WT	WT	WT
Diffuse astrocytoma, IDH mutant	II	canonical	ATRX	WT	WT	WT	WT	WT	WT	WT	WT	IDH1	WT	WT	WT	WT	WT
Glioblastoma IDH mutant	IV	canonical	ATRX	WT	WT	WT	WT	WT	WT	WT	WT	IDH1	WT	WT	WT	WT	WT
Anaplastic astrocytoma, IDH mutant	III	canonical	WT	WT	WT	WT	WT	WT	WT	WT	WT	IDH1	WT	WT	WT	WT	WT
Diffuse astrocytoma, IDH mutant	II	canonical	WT	WT	WT	WT	WT	WT	WT	WT	WT	IDH1	WT	WT	WT	WT	WT
Glioblastoma IDH mutant	IV	canonical	WT	WT	WT	WT	WT	WT	WT	WT	WT	IDH1	WT	WT	WT	WT	WT
Glioblastoma IDH mutant	IV	canonical	WT	BRAF	WT	BRCA2	CDKN2A/B	CDKN2A	WT	WT	WT	IDH1	WT	WT	WT	WT	WT
Diffuse astrocytoma, IDH mutant	II	canonical	ATRX	WT	WT	WT	WT	WT	WT	WT	WT	IDH1	WT	WT	WT	WT	WT
Glioblastoma IDH mutant	IV	canonical	WT	WT	WT	WT	WT	WT	WT	WT	WT	IDH1	WT	WT	WT	WT	WT
Glioblastoma IDH mutant	IV	non-canonical	WT	WT	WT	WT	WT	WT	WT	WT	WT	IDH1	WT	WT	WT	WT	WT
Diffuse astrocytoma, IDH mutant	II	canonical	ATRX	WT	WT	WT	WT	WT	WT	WT	WT	IDH1	WT	WT	WT	WT	WT
Glioblastoma IDH mutant	IV	canonical	ATRX	WT	WT	WT	WT	WT	WT	WT	WT	IDH1	WT	WT	WT	WT	WT
Anaplastic astrocytoma, IDH mutant	III	canonical	ATRX	WT	BRCA1	BRCA2	WT	WT	WT	WT	WT	IDH1	WT	WT	WT	WT	WT
Glioblastoma IDH mutant	IV	canonical	ATRX	WT	WT	WT	WT	WT	WT	WT	WT	IDH1	WT	WT	WT	WT	WT
Anaplastic astrocytoma, IDH mutant	III	canonical	ATRX	WT	WT	WT	WT	WT	WT	WT	WT	IDH1	WT	WT	WT	WT	WT
Anaplastic astrocytoma, IDH mutant	III	canonical	ATRX	WT	WT	WT	WT	WT	WT	WT	WT	IDH1	WT	WT	WT	WT	WT
Glioblastoma IDH mutant	IV	canonical	ATRX	WT	WT	BRCA2	WT	WT	WT	WT	WT	IDH1	WT	WT	WT	WT	WT
Glioblastoma IDH mutant	IV	non-canonical	ATRX	WT	WT	BRCA2	WT	WT	WT	WT	WT	IDH1	WT	WT	WT	WT	WT
Anaplastic astrocytoma, IDH mutant	III	canonical	ATRX	WT	WT	WT	WT	WT	WT	WT	WT	IDH1	WT	WT	WT	WT	WT
Glioblastoma IDH mutant	IV	non-canonical	ATRX	WT	WT	WT	CDKN2A/B	CDKN2A	CDKN2B	WT	WT	WT	IDH2	WT	WT	WT	WT
Glioblastoma IDH mutant	IV	canonical	ATRX	WT	WT	WT	WT	WT	WT	WT	WT	IDH1	WT	WT	WT	WT	WT
Glioblastoma IDH mutant	IV	non-canonical	ATRX	WT	WT	WT	WT	WT	WT	WT	WT	IDH1	WT	WT	WT	WT	WT
